# Supplementary material for: Assessment of the GOES-16 Clear Sky Mask Product over the Contiguous USA Using CALIPSO Retrievals
Source: Remote Sens (Basel). Author manuscript; Available in PMC 2021 Jun 30. (PMC8243760; doi:10.3390/rs12101630)
Supplement: data_fig13 [file NIHMS1710516-supplement-data_fig13.zip]

Archive with 3 entries (2 files):
- mae_fig13/
- mae_fig13/mae_fig13a.xyz.gz
- mae_fig13/mae_fig13b.xyz.gz
